# Supplementary material for: Implicit learning of non-verbal regularities by deaf children with cochlear implants: An investigation with a dynamic temporal prediction task
Source: PLoS One. 2021 May 12;16(5):e0251050. doi: 10.1371/journal.pone.0251050 (PMC8115795; doi:10.1371/journal.pone.0251050)
Supplement: S1 Data — (XLSX) [file pone.0251050.s008.xlsx]

## Sheet: S1 Data
Nr.	Group	Child_Age_Group	Child_Age_Years	Child_Age_Months	Child_Gender	SB_S_ACC	SB_M_ACC	SB_L_ACC	U_S_ACC	U_M_ACC	U_L_ACC	LB_S_ACC	LB_M_ACC	LB_L_ACC	Mean_Acc_Global_SB	Mean_Acc_Global_U	Mean_Acc_Global_LB	delta_acc	Mean_Acc_Local_Short	Mean_Acc_Local_Medium	Mean_Acc_Local_Long	SB_S_RT	SB_M_RT	SB_L_RT	U_S_RT	U_M_RT	U_L_RT	LB_S_RT	LB_M_RT	LB_L_RT	mean_RT_Local_Short	mean_RT_Local_Medium	mean_RT_Local_Long	delta_RT_local	mean_RT_Global_SB	mean_RT_Global_U	mean_RT_Global_L	delta_RT_global	DS_FW_rawscore	DS_BW_rawscore	DS_totalrawscore	DS_totalscaled	FS_rawscore	FS_standard	CPM_totrespgiven	CPM_rawscore	CPM_Percentile
1	H	1	5.8	68	male	92.59	83.33	83.33	80	76.67	76.67	66.67	86.67	87.04	86.42	77.78	80.12	-2.59333	79.7533	82.2233	82.3467	634.1	678.6	559.8	720.92	737.39	753.61	630	653.27	688.53	661.673	689.753	667.313	-5.64	624.167	737.307	657.267	-33.1	6	6	12	11*	26	11	36	25	>95
2	H	4	8.3	99	female	98.15	90	83.33	100	96.67	93.33	100	90	94.44	90.49	96.67	94.81	9.01667	99.3833	92.2233	90.3667	562.72	594.22	606.2	676.83	669.72	650.21	568	644.85	693.37	602.517	636.263	649.927	-47.41	587.713	665.587	635.407	-47.6933	7	8	15	11	42	10	36	35	>95
3	H	4	8.2	98	female	100	96.67	100	93.33	100	93.33	100	100	98.15	98.89	95.56	99.38	0.616667	97.7767	98.89	97.16	496.96	431.31	399.83	669.07	514.87	400.39	636	493.73	441.43	600.677	479.97	413.883	186.793	442.7	528.11	523.72	-81.02	10	9	19	14	40	9	36	36	>95
4	H	4	8.2	98	female	87.04	80	100	96.67	90	100	83.33	86.67	87.04	89.01	95.56	85.68	-6.66667	89.0133	85.5567	95.68	514	464.04	347.83	541.86	483.89	441.23	453.2	482.62	478.21	503.02	476.85	422.423	80.5967	441.957	488.993	471.343	-29.3867	10	10	20	15	40	9	36	34	>95
5	H	5	9.8	116	male	88.89	90	83.33	96.67	96.67	86.67	100	96.67	94.44	87.41	93.33	97.04	7.04	95.1867	94.4467	88.1467	364.54	321.96	280.2	400.17	348.79	344.31	426.83	387.52	337.94	397.18	352.757	320.817	76.3633	322.233	364.423	384.097	-61.8633	8	6	14	9	33	5	36	32	75
6	H	6	10.3	123	female	94.44	93.33	100	96.67	86.67	90	100	93.33	94.44	95.93	91.11	95.93	2.22333	97.0367	91.11	94.8133	416.71	430.64	544.67	512.21	450.12	406.22	548.5	448.64	460.84	492.473	443.133	470.577	21.8967	464.007	456.183	485.993	-21.9867	12	8	20	14	38	6	36	36	>95
8	H	2	6.7	79	male	79.63	73.33	83.33	76.67	96.67	76.67	100	83.33	88.89	78.77	83.33	90.74	2.47	85.4333	84.4433	82.9633	643.4	652.55	674	523.35	472.86	518.13	653.83	565.12	523.9	606.86	563.51	572.01	34.85	656.65	504.78	580.95	75.7	7	6	13	11	42	15	36	33	>95
9	D	5	9.2	110	male	92.59	100	83.33	96.67	93.33	90	100	96.67	92.59	91.98	93.33	96.42	7.78	96.42	96.6667	88.64	533.44	390.2	426.4	585.34	535.32	495.11	435.17	394.72	389.86	517.983	440.08	437.123	80.86	450.013	538.59	406.583	43.43	5	5	10	6	4	1	36	25	<50
10	D	4	8.1	106	male	81.48	66.67	66.67	93.33	86.67	70	100	80	81.48	71.6	83.33	87.16	18.8867	91.6033	77.78	72.7167	401	300.75	335.25	449	351.31	320.19	391.83	332.96	324.41	413.943	328.34	326.617	87.3267	345.667	373.5	349.733	-4.06667	7	6	13	9	42	10	36	32	95
11	H	5	9.7	115	male	92.59	90	100	93.33	96.67	100	100	93.33	94.44	94.2	96.67	95.93	-2.84	95.3067	93.3333	98.1467	547.3	508.37	376	418.89	409.86	421.4	639	552.75	500.8	535.063	490.327	432.733	102.33	477.223	416.717	564.183	-86.96	9	8	17	12	37	6	36	33	90
13	H	4	8.11	107	male	94.44	90	66.67	96.67	90	86.67	100	96.67	83.33	83.7	91.11	93.33	18.1467	97.0367	92.2233	78.89	344.9	333.59	326.75	391.93	323.11	337.62	362.67	345.24	324.36	366.5	333.98	329.577	36.9233	335.08	350.887	344.09	-9.01	6	7	13	8	44	11	36	30	>75
14	H	4	8.6	102	male	92.59	96.67	83.33	86.67	86.67	90	100	100	87.04	90.86	87.78	95.68	6.29667	93.0867	94.4467	86.79	509.62	387.48	348.4	611.31	443.5	394.07	425.67	457.53	374.32	515.533	429.503	372.263	143.27	415.167	482.96	419.173	-4.00667	9	8	17	13	46	12	36	35	>95
15	D	4	8.3	99	male	100	83.33	83.33	90	90	80	100	96.67	88.89	88.89	86.67	95.19	12.5933	96.6667	90	84.0733	351.31	291.48	465	374.26	305.19	328.42	489.83	419.97	295.46	405.133	338.88	362.96	42.1733	369.263	335.957	401.753	-32.49	5	5	10	6	24	3	36	26	<75
16	H	4	8.6	102	male	98.15	96.67	100	100	100	96.67	100	100	100	98.27	98.89	100	0.493333	99.3833	98.89	98.89	381.21	350.93	378.67	447.47	378.7	396.86	574.17	398.2	373.5	467.617	375.943	383.01	84.6067	370.27	407.677	448.623	-78.3533	8	8	16	12	44	11	36	33	95
18	D	3	7.2	86	female	87.04	80	83.33	96.67	76.67	66.67	83.33	76.67	62.96	83.46	80	74.32	18.0267	89.0133	77.78	70.9867	628.28	465.63	466.4	606.66	583	485.3	742	538.83	485.29	658.98	529.153	478.997	179.983	520.103	558.32	588.707	-68.6033	5	1	6	3	0	0	36	29	>95
19	D	3	7.8	92	female	88.89	93.33	83.33	83.33	100	90	83.33	80	85.19	88.52	91.11	82.84	-0.99	85.1833	91.11	86.1733	579.35	498.86	539.4	635.56	553.2	493.26	697.4	565.83	437.74	637.437	539.297	490.133	147.303	539.203	560.673	566.99	-27.7867	4	4	8	4	6	1	36	26	>75
20	H	3	7.5	89	female	100	93.33	100	96.67	96.67	96.67	100	96.67	94.44	97.78	96.67	97.04	1.85333	98.89	95.5567	97.0367	509.61	459.43	471.67	521.55	435.79	416.28	609.17	476.21	514.61	546.777	457.143	467.52	79.2567	480.237	457.873	533.33	-53.0933	10	6	16	13	41	14	36	23	75
21	H	3	7.01	85	female	96.3	83.33	100	96.67	96.67	90	83.33	100	98.15	93.21	94.44	93.83	-3.95	92.1	93.3333	96.05	535.37	519.88	456.67	633.52	471.03	514.89	623.8	604.67	484.45	597.563	531.86	485.337	112.227	503.973	539.813	570.973	-67	5	6	11	7	35	12	36	24	>75
22	D	2	6.8	80	female	75.93	80	66.67	76.67	90	80	66.67	86.67	79.63	74.2	82.22	77.65	-2.34333	73.09	85.5567	75.4333	648.61	622.83	506.5	825.22	674.63	647.17	1020.5	903.92	763.77	831.443	733.793	639.147	192.297	592.647	715.673	896.063	-303.417	5	0	5	3	8	1	36	21	>75
23	H	2	6.6	78	female	96.3	93.33	83.33	90	100	100	100	96.67	96.3	90.99	96.67	97.65	2.22333	95.4333	96.6667	93.21	560.63	538.43	536.8	654.04	587.07	508.8	604.17	566.52	554.71	606.28	564.007	533.437	72.8433	545.287	583.303	575.133	-29.8467	5	6	11	9	18	5	36	22	>75
24	D	4	8.3	99	female	90.74	76.67	83.33	96.67	93.33	73.33	100	96.67	90.74	83.58	87.78	95.8	13.3367	95.8033	88.89	82.4667	366.1	284.87	394.6	529.69	400.14	383.77	560.33	399.45	372.14	485.373	361.487	383.503	101.87	348.523	437.867	443.973	-95.45	7	6	13	9	28	4	36	30	>95
25	H	3	7.1	94	female	75.93	63.33	83.33	70	66.67	70	50	73.33	62.96	74.2	68.89	62.1	-6.78667	65.31	67.7767	72.0967	776.83	627.63	389.2	775.76	690.8	619.33	1145.33	692.91	574.41	899.307	670.447	527.647	371.66	597.887	695.297	804.217	-206.33	5	5	10	6	30	9	36	26	>90
26	D	1	5.4	64	male	88.89	83.33	50	100	76.67	80	100	83.33	81.48	74.07	85.56	88.27	25.8033	96.2967	81.11	70.4933	401.02	353.28	276	397.5	375.26	402.58	436.67	485.6	451.25	411.73	404.713	376.61	35.12	343.433	391.78	457.84	-114.407	3	0	3	2*	15	9	35	21	>90
27	H	1	5.2	62	male	88.89	93.33	100	96.67	86.67	96.67	100	96.67	90.74	94.07	93.33	95.8	-0.616667	95.1867	92.2233	95.8033	847.71	669.43	709.67	760.24	813.15	772.24	822.33	775.97	723.43	810.093	752.85	735.113	74.98	742.27	781.877	773.91	-31.64	8	5	13	12*	37	16	36	25	>95
29	D	5	9.11	119	male	100	86.67	83.33	90	90	76.67	100	100	79.63	90	85.56	93.21	16.79	96.6667	92.2233	79.8767	422.5	329	277	430.33	319.89	331.3	678.67	462.07	411.65	510.5	370.32	339.983	170.517	342.833	360.507	517.463	-174.63	9	8	17	11	30	4	36	33	90
30	D	2	6.9	81	female	92.59	86.67	100	100	90	76.67	100	93.33	87.04	93.09	88.89	93.46	9.62667	97.53	90	87.9033	603.24	537.23	411.5	706.8	575.26	557.91	747	597.79	573.04	685.68	570.093	514.15	171.53	517.323	613.323	639.277	-121.953	3	6	9	6	37	13	36	20	>50
31	D	1	5.11	71	male	75.93	73.33	50	90	90	80	83.33	80	74.07	66.42	86.67	79.14	15.0633	83.0867	81.11	68.0233	622.56	682.95	598.67	649.37	649.63	632.17	660.6	715.04	639.85	644.177	682.54	623.563	20.6133	634.727	643.723	671.83	-37.1033	4	2	6	6*	13	7	36	18	<75
32	D	6	10.1	130	male	100	86.67	66.67	76.67	86.67	76.67	100	86.67	81.48	84.44	80	89.38	17.2833	92.2233	86.67	74.94	288.48	271.23	274.5	316.87	279.5	287.04	343.17	293.77	308.32	316.173	281.5	289.953	26.22	278.07	294.47	315.087	-37.0167	5	6	11	5	28	3	36	34	>75
33	D	7	11	132	male	98.15	93.33	100	96.67	93.33	100	100	93.33	94.44	97.16	96.67	95.93	0.126667	98.2733	93.33	98.1467	562.36	464.64	456.33	597	471.25	482.83	569.33	509.39	488.25	576.23	481.76	475.803	100.427	494.443	517.027	522.323	-27.88	11	8	19	12	30	1	36	30	<50
34	D	2	6.11	84	female	88.89	93.33	83.33	93.33	93.33	93.33	100	90	90.74	88.52	93.33	93.58	4.94	94.0733	92.22	89.1333	641.19	570.75	689.4	721.07	722.5	623.86	837.83	692.41	669	733.363	661.887	660.753	72.61	633.78	689.143	733.08	-99.3	7	7	14	12	40	14	36	27	>90
35	H	3	7.7	91	female	92.59	86.67	100	86.67	86.67	96.67	83.33	93.33	87.04	93.09	90	87.9	-7.04	87.53	88.89	94.57	655.9	592.12	476.83	731.65	598.62	550.03	717.2	597.5	545.45	701.583	596.08	524.103	177.48	574.95	626.767	620.05	-45.1	7	6	13	10	36	12	36	34	>95
36	D	7	11.9	141	male	98.15	100	100	100	100	93.33	100	100	96.3	99.38	97.78	98.77	2.84	99.3833	100	96.5433	468.02	343.17	372.5	441.13	352.6	285.75	407.17	479.33	370.5	438.773	391.7	342.917	95.8567	394.563	359.827	419	-24.4367	7	6	13	6	32	2	36	32	50
37	H	7	11.5	137	male	100	100	100	100	100	100	100	100	100	100	100	100	0	100	100	100	504.78	454.1	423	619.2	486.37	490.73	568.5	515.23	508.54	564.16	485.233	474.09	90.07	460.627	532.1	530.757	-70.13	10	9	19	11	30	1	36	35	95
38	D	3	7.7	91	female	87.04	93.33	100	93.33	96.67	90	100	90	85.19	93.46	93.33	91.73	1.72667	93.4567	93.3333	91.73	525.53	477.29	501.83	558.32	503.48	508.41	643.67	721	690.37	575.84	567.257	566.87	8.97	501.55	523.403	685.013	-183.463	5	4	9	5	20	6	36	19	<50
39	D	2	6.3	75	male	79.63	73.33	100	86.67	83.33	83.33	66.67	73.33	75.93	84.32	84.44	71.98	-8.76333	77.6567	76.6633	86.42	725.02	542.27	541.33	617.81	634.4	498	729	611.36	567.46	690.61	596.01	535.597	155.013	602.873	583.403	635.94	-33.0667	7	6	13	12	14	6	36	20	75
